# Supplementary material for: bmd: an R package for benchmark dose estimation
Source: PeerJ. 2020 Dec 17;8:e10557. doi: 10.7717/peerj.10557 (PMC7750002; doi:10.7717/peerj.10557)
Supplement: Supplemental Information 2 [file peerj-08-10557-s002.csv]

Conc	LateralCount
0	5
0	4
0	3
0	2
0	2
0	2
0,01	3
0,01	5
0,01	4
0,01	3
0,01	2
0,01	4
0,1	2
0,1	4
0,1	3
0,1	3
0,1	3
0,1	3
1	0
1	1
1	0
1	1
1	1
1	1
10	0
10	2
10	2
10	0
10	0
10	0
100	0
100	0
100	0
100	0
100	0
100	0
1000	0
1000	0
1000	0
1000	0
1000	0
1000	0
