# Supplementary material for: bmd: an R package for benchmark dose estimation
Source: PeerJ. 2020 Dec 17;8:e10557. doi: 10.7717/peerj.10557 (PMC7750002; doi:10.7717/peerj.10557)
Supplement: Supplemental Information 3 [file peerj-08-10557-s003.csv]

Temperature	Variation	Replicate	Conc	Offspring	Lifespan
20	_+/-_4_C	1	0	227	15
20	_+/-_4_C	2	0	279	21
20	_+/-_4_C	3	0	254	19
20	_+/-_4_C	4	0	292	16
20	_+/-_4_C	5	0	240	22
20	_+/-_4_C	6	0	213	19
20	_+/-_4_C	7	0	281	19
20	_+/-_4_C	8	0	252	15
20	_+/-_4_C	9	0	288	21
20	_+/-_4_C	10	0	305	21
20	_+/-_4_C	11	0	247	21
20	_+/-_4_C	12	0	269	16
20	_+/-_4_C	13	0	251	19
20	_+/-_4_C	14	0	294	10
20	_+/-_4_C	15	0	0	15
20	_+/-_4_C	16	0	278	16
20	_+/-_4_C	17	0	280	22
20	_+/-_4_C	18	0	193	19
20	_+/-_4_C	19	0	293	19
20	_+/-_4_C	20	0	279	15
20	_+/-_4_C	21	0	313	21
20	_+/-_4_C	22	0	175	19
20	_+/-_4_C	23	0	290	16
20	_+/-_4_C	24	0	303	21
20	_+/-_4_C	25	0	239	15
20	_+/-_4_C	26	0	229	21
20	_+/-_4_C	27	0	195	22
20	_+/-_4_C	28	0	182	18
20	_+/-_4_C	29	0	241	15
20	_+/-_4_C	30	0	140	19
20	_+/-_4_C	31	0	319	16
20	_+/-_4_C	32	0	266	17
20	_+/-_4_C	33	0	182	19
20	_+/-_4_C	34	0	303	15
20	_+/-_4_C	35	0	231	22
20	_+/-_4_C	36	0	253	18
20	_+/-_4_C	1	1	323	15
20	_+/-_4_C	2	1	314	16
20	_+/-_4_C	3	1	282	21
20	_+/-_4_C	4	1	271	16
20	_+/-_4_C	5	1	256	22
20	_+/-_4_C	6	1	315	21
20	_+/-_4_C	7	1	308	20
20	_+/-_4_C	8	1	288	21
20	_+/-_4_C	9	1	315	18
20	_+/-_4_C	10	1	245	20
20	_+/-_4_C	11	1	279	22
20	_+/-_4_C	12	1	241	21
20	_+/-_4_C	1	3	266	20
20	_+/-_4_C	2	3	309	22
20	_+/-_4_C	3	3	344	15
20	_+/-_4_C	4	3	301	19
20	_+/-_4_C	5	3	227	21
20	_+/-_4_C	6	3	285	22
20	_+/-_4_C	7	3	294	21
20	_+/-_4_C	8	3	246	21
20	_+/-_4_C	9	3	0	15
20	_+/-_4_C	10	3	317	16
20	_+/-_4_C	11	3	300	21
20	_+/-_4_C	12	3	231	16
20	_+/-_4_C	1	8	279	21
20	_+/-_4_C	2	8	281	21
20	_+/-_4_C	3	8	210	20
20	_+/-_4_C	4	8	216	20
20	_+/-_4_C	5	8	212	21
20	_+/-_4_C	6	8	289	18
20	_+/-_4_C	7	8	224	20
20	_+/-_4_C	8	8	254	21
20	_+/-_4_C	9	8	269	21
20	_+/-_4_C	10	8	296	21
20	_+/-_4_C	11	8	262	22
20	_+/-_4_C	12	8	240	18
20	_+/-_4_C	1	20	207	12
20	_+/-_4_C	2	20	156	11
20	_+/-_4_C	3	20	202	9
20	_+/-_4_C	4	20	190	14
20	_+/-_4_C	5	20	195	14
20	_+/-_4_C	6	20	147	13
20	_+/-_4_C	7	20	183	12
20	_+/-_4_C	8	20	204	13
20	_+/-_4_C	9	20	219	12
20	_+/-_4_C	10	20	118	9
20	_+/-_4_C	11	20	126	8
20	_+/-_4_C	12	20	167	13
20	_+/-_4_C	1	40	143	14
20	_+/-_4_C	2	40	161	12
20	_+/-_4_C	3	40	150	12
20	_+/-_4_C	4	40	156	14
20	_+/-_4_C	5	40	0	10
20	_+/-_4_C	6	40	174	10
20	_+/-_4_C	7	40	0	6
20	_+/-_4_C	8	40	215	13
20	_+/-_4_C	9	40	117	10
20	_+/-_4_C	10	40	1	6
20	_+/-_4_C	11	40	2	5
20	_+/-_4_C	12	40	0	4
