# Supplementary material for: bmd: an R package for benchmark dose estimation
Source: PeerJ. 2020 Dec 17;8:e10557. doi: 10.7717/peerj.10557 (PMC7750002; doi:10.7717/peerj.10557)
Supplement: Supplemental Information 4 [file peerj-08-10557-s004.csv]

Dose	Total	Mobile	Exp
0	5	5	Exp1
0	5	4	Exp1
0	5	5	Exp1
0	5	5	Exp1
0	5	5	Exp1
0	5	5	Exp1
0	5	5	Exp1
0	5	5	Exp1
0,075	5	5	Exp1
0,075	5	5	Exp1
0,075	5	5	Exp1
0,075	5	5	Exp1
0,15	5	5	Exp1
0,15	5	5	Exp1
0,15	5	4	Exp1
0,15	5	4	Exp1
0,3	5	5	Exp1
0,3	5	3	Exp1
0,3	5	4	Exp1
0,3	5	4	Exp1
0,6	5	3	Exp1
0,6	5	3	Exp1
0,6	5	2	Exp1
0,6	5	5	Exp1
1,2	5	0	Exp1
1,2	5	0	Exp1
1,2	5	0	Exp1
1,2	5	0	Exp1
1	5	0	Exp2
1	5	0	Exp2
1	5	0	Exp2
1	5	0	Exp2
0,5	5	0	Exp2
0,5	5	0	Exp2
0,5	5	1	Exp2
0,5	5	1	Exp2
0,25	5	5	Exp2
0,25	5	5	Exp2
0,25	5	5	Exp2
0,25	4	4	Exp2
0,125	5	5	Exp2
0,125	5	5	Exp2
0,125	5	5	Exp2
0,125	5	5	Exp2
0,063	5	5	Exp2
0,063	5	5	Exp2
0,063	5	5	Exp2
0,063	5	5	Exp2
0	5	5	Exp2
0	5	5	Exp2
0	5	5	Exp2
0	5	5	Exp2
0	5	5	Exp2
0	5	5	Exp2
0	5	5	Exp2
0	5	5	Exp2
0	5	5	Exp3
0	5	5	Exp3
0	5	5	Exp3
0	5	5	Exp3
0	5	5	Exp3
0	5	5	Exp3
0	5	5	Exp3
0	5	5	Exp3
0,075	5	5	Exp3
0,075	5	5	Exp3
0,075	5	5	Exp3
0,075	5	3	Exp3
0,15	5	2	Exp3
0,15	5	3	Exp3
0,15	5	3	Exp3
0,15	5	2	Exp3
0,3	5	1	Exp3
0,3	5	3	Exp3
0,3	5	0	Exp3
0,3	5	1	Exp3
0,6	5	2	Exp3
0,6	5	0	Exp3
0,6	5	0	Exp3
0,6	5	0	Exp3
1,2	5	0	Exp3
1,2	5	0	Exp3
1,2	5	0	Exp3
1,2	5	0	Exp3
0	5	5	Exp4
0	5	5	Exp4
0	5	5	Exp4
0	5	5	Exp4
0	5	5	Exp4
0	5	5	Exp4
0	5	5	Exp4
0	5	5	Exp4
0,075	5	4	Exp4
0,075	5	4	Exp4
0,075	5	5	Exp4
0,075	5	4	Exp4
0,15	5	3	Exp4
0,15	5	3	Exp4
0,15	5	4	Exp4
0,15	5	1	Exp4
0,3	5	2	Exp4
0,3	5	3	Exp4
0,3	5	2	Exp4
0,3	5	0	Exp4
0,6	5	0	Exp4
0,6	5	0	Exp4
0,6	5	0	Exp4
0,6	5	1	Exp4
1,2	5	0	Exp4
1,2	5	0	Exp4
1,2	5	0	Exp4
1,2	5	0	Exp4
0	5	5	Exp5
0	5	4	Exp5
0	5	5	Exp5
0	5	5	Exp5
0	5	5	Exp5
0	5	5	Exp5
0	5	5	Exp5
0	5	5	Exp5
0,075	5	5	Exp5
0,075	5	5	Exp5
0,075	5	5	Exp5
0,075	5	5	Exp5
0,15	5	5	Exp5
0,15	5	5	Exp5
0,15	5	4	Exp5
0,15	5	4	Exp5
0,3	5	5	Exp5
0,3	5	3	Exp5
0,3	5	4	Exp5
0,3	5	4	Exp5
0,6	5	3	Exp5
0,6	5	3	Exp5
0,6	5	2	Exp5
0,6	5	5	Exp5
1,2	5	0	Exp5
1,2	5	0	Exp5
1,2	5	0	Exp5
1,2	5	0	Exp5
0	5	5	Exp6
0	5	5	Exp6
0	5	5	Exp6
0	5	5	Exp6
0	5	5	Exp6
0	4	4	Exp6
0	5	5	Exp6
0	5	5	Exp6
0,075	5	4	Exp6
0,075	5	5	Exp6
0,075	5	5	Exp6
0,075	5	5	Exp6
0,15	5	4	Exp6
0,15	5	3	Exp6
0,15	5	3	Exp6
0,15	5	3	Exp6
0,3	5	1	Exp6
0,3	5	2	Exp6
0,3	5	1	Exp6
0,3	5	2	Exp6
0,6	5	0	Exp6
0,6	5	1	Exp6
0,6	5	0	Exp6
0,6	5	1	Exp6
1,2	5	2	Exp6
1,2	5	0	Exp6
1,2	5	0	Exp6
1,2	5	0	Exp6
1	5	0	Exp7
1	5	0	Exp7
1	5	0	Exp7
1	5	0	Exp7
0,5	5	0	Exp7
0,5	5	0	Exp7
0,5	5	0	Exp7
0,5	5	0	Exp7
0,25	5	0	Exp7
0,25	5	0	Exp7
0,25	5	3	Exp7
0,25	5	0	Exp7
0,125	5	2	Exp7
0,125	5	4	Exp7
0,125	5	5	Exp7
0,125	5	4	Exp7
0,063	5	5	Exp7
0,063	5	5	Exp7
0,063	5	5	Exp7
0,063	5	5	Exp7
0	5	5	Exp7
0	5	5	Exp7
0	5	5	Exp7
0	5	5	Exp7
0	5	5	Exp7
0	5	5	Exp7
0	5	5	Exp7
0	5	5	Exp7
1,5	5	0	Exp8
1,5	5	0	Exp8
1,5	5	1	Exp8
1,5	5	0	Exp8
0,75	5	0	Exp8
0,75	5	0	Exp8
0,75	4	0	Exp8
0,75	5	1	Exp8
0,375	5	2	Exp8
0,375	5	4	Exp8
0,375	5	2	Exp8
0,375	5	2	Exp8
0,188	5	5	Exp8
0,188	5	2	Exp8
0,188	5	3	Exp8
0,188	5	3	Exp8
0,094	5	3	Exp8
0,094	5	5	Exp8
0,094	5	5	Exp8
0,094	5	5	Exp8
0,047	5	5	Exp8
0,047	5	5	Exp8
0,047	5	5	Exp8
0,047	5	5	Exp8
0	5	5	Exp8
0	5	5	Exp8
0	5	5	Exp8
0	5	5	Exp8
0	5	5	Exp8
0	5	5	Exp8
0	5	5	Exp8
0	5	5	Exp8
1	5	0	Exp9
1	5	0	Exp9
1	5	0	Exp9
1	5	0	Exp9
0,5	5	0	Exp9
0,5	5	1	Exp9
0,5	4	3	Exp9
0,5	5	1	Exp9
0,25	5	4	Exp9
0,25	5	4	Exp9
0,25	5	2	Exp9
0,25	5	2	Exp9
0,125	5	4	Exp9
0,125	5	5	Exp9
0,125	4	2	Exp9
0,125	5	3	Exp9
0,063	5	5	Exp9
0,063	5	4	Exp9
0,063	5	4	Exp9
0,063	5	5	Exp9
0,031	4	4	Exp9
0,031	5	5	Exp9
0,031	5	5	Exp9
0,031	5	5	Exp9
0	5	5	Exp9
0	5	5	Exp9
0	5	5	Exp9
0	5	5	Exp9
0	5	5	Exp9
0	5	5	Exp9
0	4	4	Exp9
0	5	5	Exp9
